# Supplementary material for: The Disease Model of Addiction: The Impact of Genetic Variability in the Oxidative Stress and Inflammation Pathways on Alcohol Dependance and Comorbid Psychosymptomatology
Source: Antioxidants (Basel). 2023 Dec 21;13(1):20. doi: 10.3390/antiox13010020 (PMC10812813; doi:10.3390/antiox13010020)
Supplement: Supplementary file 1 [file antioxidants-13-00020-s001.zip]

Archive with 1 entries (1 files):
- antioxidants-2740513-supplementary.pdf
